# Supplementary material for: First Nations emergency care in Alberta: descriptive results of a retrospective cohort study
Source: BMC Health Serv Res. 2021 May 4;21:423. doi: 10.1186/s12913-021-06415-2 (PMC8096356; doi:10.1186/s12913-021-06415-2)
Supplement: Supplementary file 1 — Additional file 1: Appendices 1-4. 1. EDC Groupings used in Analysis. Appendix 2. Day of Week by Shift (Night, Day, Evening). Appendix 3. Emergency visit comorbidities. Appendix 4. Unique Patient Variables (based on 1st emergency visit). [file 12913_2021_6415_MOESM1_ESM.zip]

Archive with 1 entries (1 files):
- FNED2  Appendices April 13, 2021.docx
